# Supplementary material for: Improving Anti-Corrosion and Conductivity of NiTi Alloy Bipolar Plate Used for PEMFCs via Nb Alloying
Source: Molecules. 2025 Sep 8;30(17):3658. doi: 10.3390/molecules30173658 (PMC12429972; doi:10.3390/molecules30173658)
Supplement: Supplementary file 1 [file molecules-30-03658-s001.zip]

Archive with 1 entries (1 files):
- molecules-3836394-supplementary.pdf
